# Supplementary material for: Effect of Robotic-Assisted Gait at Different Levels of Guidance and Body Weight Support on Lower Limb Joint Kinematics and Coordination
Source: Sensors (Basel). 2023 Oct 29;23(21):8800. doi: 10.3390/s23218800 (PMC10650199; doi:10.3390/s23218800)
Supplement: Supplementary file 1 [file sensors-23-08800-s001.zip]

Archive with 1 entries (1 files):
- sensors-2627360-supplementary.pdf
